# Supplementary material for: Meliponini Geopropolis Extracts Induce ROS Production and Death in Leishmania amazonensis Promastigotes and Axenic Amastigotes In Vitro
Source: Biology (Basel). 2025 Feb 6;14(2):162. doi: 10.3390/biology14020162 (PMC11851448; doi:10.3390/biology14020162)
Supplement: Supplementary file 1 [file biology-14-00162-s001.zip]

Archive with 1 entries (1 files):
- biology-3387309-supplementary.pdf
